# Supplementary material for: Selective Enrichment and Sequencing of Whole Mitochondrial Genomes in the Presence of Nuclear Encoded Mitochondrial Pseudogenes (Numts)
Source: PLoS One. 2012 May 14;7(5):e37142. doi: 10.1371/journal.pone.0037142 (PMC3351421; doi:10.1371/journal.pone.0037142)
Supplement: Table S1 — Primer sequences for the amplification and subsequent sequencing. (XLSX) [file pone.0037142.s006.xlsx]

## Sheet: Sheet1
Table S1: Primer sequences for the amplification and subsequent sequencing
Primer	Sequence (5' to 3')	Sense	Reaction
0.1kbF	TTCAAAATTTTTCGTGCATCA	+	De Novo Amplification and Sequencing of the Mitochondrial Genome
1.5kbR	ATCCTGGTGTCCTAATTCTTGTT	-
1.3kbF	CACTTTATCGCACCGATGAT	+
2.8kbR	TTTCATGAAGTATAAGCATCTGGA	-
2.7kbF	GGGCGGTATTTGCAATCATA	+
4.1kbR	ATTTCATATTAATGATCTTCGATTAGG	-
3.9kbF	AATTCCTCAAATAGCCCCAAT	+
5.3kbR	AACGTGTAACCCATGAAATCC	-
5.1kbF	CAGCTATTCTTCTTGCATCAGG	+
6.4kbF	CCTTGACCCCCATATTCCTC	-
6.6kbR	TTGGTGGTTGAATAGGTTTTGA	+
7.7kbR	GGATGGGATGGGTTAGGATT	-
7.5kbF	CAGGAAGTCAAGAAGAAAAAGGA	+
8.8kbR	TGGTGTTGGCTGGTGTTTTA	-
8.6kbF	TGAACATAAACCATGCCCAAT	+
9.9kbR	AATGAATGTTGATGCTAATAGAAAAA	-
9.7kbF	TCAATAAATGTTTTCGTTTAGAACA	+
11.0kbR	GGTGAAATATGGGTGGAAAGG	-
10.8kbF	TCATTTTGAGGAGCCACTGT	+
12.1kbR	CGTGCTGTAGCTCAAACAATTT	-
11.9kbF	GATTCCCCTTCCGAAAAATC	+
13.2kbR	AGTCGTACCTGCCCAATGAG	-
13.0kbF	AGAAGTTATCATATTCCCTTGTCACC	+
14.3kbR	TCAGCTTATATACCGCCGTCA	-
14.1kbF	TGCCATTCCAGATACACCTTC	+
15.4kbR	GTGGGAAAAGGCACCAATTT	-
14526F	GCACGCATTTAACCAACACT	+
585R	TGGGGCTAATTTTTGTCATGT	-
2510F	GCCCATTTTCATTATGTACTTTCC	+	Numt primer
7174F	AGCCAAAAAAGGTATACCA	+	Rolling Circle PCR
12218R	ATTGGTTTCWGGYTTTAATGTT	-
12520F	TCATAGCACTTAATTCTGCCAAA	+
13461R	TGGAATGAAMGGTTTYACGA	-
