# Supplementary material for: Selective Enrichment and Sequencing of Whole Mitochondrial Genomes in the Presence of Nuclear Encoded Mitochondrial Pseudogenes (Numts)
Source: PLoS One. 2012 May 14;7(5):e37142. doi: 10.1371/journal.pone.0037142 (PMC3351421; doi:10.1371/journal.pone.0037142)
Supplement: Table S2 — Pair-wise comparison of ND3 sequences between 8 ensiferan, one coleopteran and three dipteran species. Values identify the number of identical nucleotides between single pairs [%]. (XLS) [file pone.0037142.s007.xls]

## Sheet: fig 2s.csv
	Table S2: Pair-wise comparison of ND3 sequences between 8 ensiferan, one coleopteran and three dipteran species. Values identify the number of identical nucleotides between single pairs [%].
		Teleogryllus commodus	Teleogryllus emma	Elimaea cheni	Deracantha onos	Conocephalus maculatus	Troglophilus neglectus	Gryllotalpa pluvialis	Myrmecophilus manni	Anopheles darling (diptera)	Culex pipiens pipiens (diptera)	Drosophila melanogaster (diptera)	Anoplophora glabripennis (coleoptera)
	Teleogryllus commodus	100	55.8	67.1	68.9	69	69.4	67.2	62	68.2	70.2	70.1	70.6
	Teleogryllus emma	55.8	100	49.3	50.3	50.4	48.7	48.8	44.7	50.5	49.7	51.7	48.1
	Elimaea cheni	67.1	49.3	100	69.9	69.8	71.4	70.2	64.3	69.6	68.3	69	65.3
	Deracantha onos	68.9	50.3	69.9	100	100	69.2	69.6	62.1	66.4	65.6	64.9	65
	Conocephalus maculatus	69	50.4	69.8	100	100	69.2	69.6	62.2	66.3	65.6	64.8	65
	Troglophilus neglectus	69.4	48.7	71.4	69.2	69.2	100	65.9	63.5	67.9	70.7	70.9	66.1
	Gryllotalpa pluvialis	67.2	48.8	70.2	69.6	69.6	65.9	100	60.1	65.9	65.2	65.4	67.2
	Myrmecophilus manni	62	44.7	64.3	62.1	62.2	63.5	60.1	100	61.1	60.8	61.6	59.9
	Anopheles darling (diptera)	68.2	50.5	69.6	66.4	66.3	67.9	65.9	61.1	100	85.2	74.9	67.8
	Culex pipiens pipiens (diptera)	70.2	49.7	68.3	65.6	65.6	70.7	65.2	60.8	85.2	100	77.2	68.9
	Drosophila melanogaster (diptera)	70.1	51.7	69	64.9	64.8	70.9	65.4	61.6	74.9	77.2	100	70.8
	Anoplophora glabripennis (coleoptera)	70.6	48.1	65.3	65	65	66.1	67.2	59.9	67.8	68.9	70.8	100
