# Supplementary material for: Selective Enrichment and Sequencing of Whole Mitochondrial Genomes in the Presence of Nuclear Encoded Mitochondrial Pseudogenes (Numts)
Source: PLoS One. 2012 May 14;7(5):e37142. doi: 10.1371/journal.pone.0037142 (PMC3351421; doi:10.1371/journal.pone.0037142)
Supplement: Table S3 — Pair-wise comparison of ND3 sequences between 8 ensiferan, one coleopteran and three dipteran species. Values identify the number of identical amino acids between single pairs [%]. (XLS) [file pone.0037142.s008.xls]

## Sheet: Figure 2S.csv
	Table S3: Pair-wise comparison of ND3 sequences between 8 ensiferan, one coleopteran and three dipteran species. Values identify the number of identical amino acids between single pairs [%].
		Teleogryllus emma	Teleogryllus commodus	Elimaea cheni	Deracantha onos	Conocephalus maculatus	Troglophilus neglectus	Gryllotalpa pluvialis	Myrmecophilus manni	Anopheles darlingi (Diptera)	Culex pipiens pipiens (Diptera)	Drosophila melanogaster (Diptera)	Anoplophora glabripennis (Coleoptera)
	Teleogryllus emma	100	24.2	20.8	20	20	20	18.3	18.3	20.8	21.7	20.8	21.7
	Teleogryllus commodus	24.2	100	63	69.7	69.7	64.7	59.7	50.8	63	64.7	64.7	59.7
	Elimaea cheni	20.8	63	100	73.1	73.1	71.4	62.2	49.2	60.5	63.9	60.5	61.3
	Deracantha onos	20	69.7	73.1	100	100	75.6	65.5	54.2	65.5	68.9	67.2	59.7
	Conocephalus maculatus	20	69.7	73.1	100	100	75.6	65.5	54.2	65.5	68.9	67.2	59.7
	Troglophilus neglectus	20	64.7	71.4	75.6	75.6	100	60.2	53.8	62.7	66.4	63.6	60.5
	Gryllotalpa pluvialis	18.3	59.7	62.2	65.5	65.5	60.2	100	48.3	58.5	57.1	57.6	62.2
	Myrmecophilus manni	18.3	50.8	49.2	54.2	54.2	53.8	48.3	100	47.1	47.5	48.7	44.2
	Anopheles darlingi (Diptera)	20.8	63	60.5	65.5	65.5	62.7	58.5	47.1	100	83.2	68.6	59.7
	Culex pipiens pipiens (Diptera)	21.7	64.7	63.9	68.9	68.9	66.4	57.1	47.5	83.2	100	69.7	60.5
	Drosophila melanogaster (Diptera)	20.8	64.7	60.5	67.2	67.2	63.6	57.6	48.7	68.6	69.7	100	56.3
	Anoplophora glabripennis (Coleoptera)	21.7	59.7	61.3	59.7	59.7	60.5	62.2	44.2	59.7	60.5	56.3	100
